# Supplementary material for: Determination of the Transport Efficiency in spICP-MS Analysis Using Conventional Sample Introduction Systems: An Interlaboratory Comparison Study
Source: Nanomaterials (Basel). 2022 Feb 21;12(4):725. doi: 10.3390/nano12040725 (PMC8875013; doi:10.3390/nano12040725)
Supplement: Supplementary file 1 [file nanomaterials-12-00725-s001.zip]

Archive with 12 entries (12 files):
- SM1_Digestion Protocol_151121.pdf
- SM10_Stability shipped samples_151121.pdf
- SM11_Statistics2_071221.pdf
- SM12_DMF_071221.pdf
- SM2_ICPOES_251121.pdf
- SM3_TES_TEF protocol_151121.pdf
- SM4_Indicative dilution scheme_151121.pdf
- SM5_Responses ionic Au_301121.pdf
- SM6_SEM Images_161121.pdf
- SM7_EDX_161121.pdf
- SM8_TEM distributions_161121.pdf
- SM9_Statistics1_071221.pdf
